# Supplementary material for: Revisiting Assessment of Computational Methods for Hi-C Data Analysis
Source: Int J Mol Sci. 2023 Sep 7;24(18):13814. doi: 10.3390/ijms241813814 (PMC10531246; doi:10.3390/ijms241813814)
Supplement: Supplementary file 1 [file ijms-24-13814-s001.zip]

Archive with 3 entries (3 files):
- ijms-2554537 Supplemental Figures.pdf
- ijms-2554537 Supplemental Methods.pdf
- ijms-2554537 supplemental Tables.pdf
